# Supplementary material for: Role of the Tomato Non-Ripening Mutation in Regulating Fruit Quality Elucidated Using iTRAQ Protein Profile Analysis
Source: PLoS One. 2016 Oct 12;11(10):e0164335. doi: 10.1371/journal.pone.0164335 (PMC5061430; doi:10.1371/journal.pone.0164335)
Supplement: S1 Table — (XLSX) [file pone.0164335.s002.xlsx]

## Sheet: Sheet1
S1 Table. Oligonucleotide primers used in the study.
Primer	Sequence
qPCR-AAT-F	TCCTAAGTGCTAGATCATCACC
qPCR-AAT-R	CTTCCATAGATTCCCACGCA
qPCR-ACO1-F	ACAAACAGACGGGACACGAA
qPCR-ACO1-R	CTCTTTGGCTTGAAACTTGA
qPCR-ACO3-F	TTTCTGCAGCTCTTGTCAAATGAC
qPCR-ACO3-R	TGTTATGGAGGTAACTAGTGTGGT
qPCR-ACT1-F	CAGCAGATGTGGATCTCAAA
qPCR-ACT1-R	CTGTGGACAATGGAAGGAC
qPCR-CHI-F	GTGCAAAGATATCGTTCGCGA
qPCR-CHI-R	CCCTTGTTCCACCTAAGTACCA
qPCR-CHS1-F	AGGGGTCGAAAGACCTTTAT
qPCR-CHS1-R	TCCCTAGAGGTTGAAATGCT
qPCR-CXE1-F	ATGTGTTTCACCTCTTTGTTCCTG
qPCR-CXE1-R	AAATGACTGGGTCCTATGACTG
qPCR-LOX1.2-F	TCATTAGCCACTGGTTGAATACAC
qPCR-LOX1.2-R	GATGAAGCACACTTAGATGCCT
qPCR-loxC-F	AGCTATGGAGGCTACTTTCCA
qPCR-loxC-R	ATTCAAGAACCACTCCCATTCC
qPCR-MAPK4-F	CGCATAACTGTTGAGGATGCA
qPCR-MAPK4-R	GCTTAGAGATGCTTGTTCAAAGTC
qPCR-NOR-F	GGGTTATTGGAAGGCTACC
qPCR-NOR-R	TCATGCAAATCATCTATGG
qPCR-PG2-F	CAATGGACAAGTATGGTGGCC
qPCR-PG2-R	AGAAGGTTAAGGCCGTTGGT
qPCR-PR1-F	GGGTAGTGGAAATACTTGGACTC
qPCR-PR1-R	GTGTATAATGCCCACATAATTGCC
qPCR-PSY1-F	AGAGGTGGTGGAAAGCAA
qPCR-PSY1-R	TCTCGGGAGTCATTAGCAT
qPCR-SAM1-F	TTGGGTTCTTCACTTTCCTG
qPCR-SAM1-R	GCATCAAGAACTGCATCAGAG
qPCR-SAM3-F	GAACAATTCCCGACAAGGAC
qPCR-SAM3-R	GAACAATTCCCGACAAGGAC
qPCR-TAI-F	TCAAACTAGATCCTCTGAGGCT
qPCR-TAI-R	GCTCTCCACAATTGAGTGATCC
qPCR-Solyc01g087210.2-F	TCCCTCAGATTAGTAACCTTGC
qPCR-Solyc01g087210.2-R	TCCATCTCATCTCCAGAATACC
qPCR-Solyc01g099160.2-F	CTGGTTGAATACACATGCAGTG
qPCR-Solyc01g099160.2-R	GGATGGAGAAGCTTATGAATAGGG
qPCR-Solyc01g099180.2-F	AGACTCCAAGAATTTCCTCCGA
qPCR-Solyc01g099180.2-R	TTGCCTCATCAACTGTTAGTCC
qPCR-Solyc03g111690.2-F	GTTTAGCAAAGAGGTTACAAAGCAC
qPCR-Solyc03g111690.2-R	GTTTAGCAAAGAGGTTACAAAGCAC
qPCR-Solyc04g071900.2-F	ATCATCAGGAGGAGACTCCA
qPCR-Solyc04g071900.2-R	CATCACAACCCTGAACAAAGC
qPCR-Solyc04g081300.2-F	CTTCTTAGCTGTGCTGTACAGTG
qPCR-Solyc04g081300.2-R	ATAATTGGCCTGGGACATGG
qPCR-Solyc05g047530.2-F	CTACAAACAAGGAGACTTGCA
qPCR-Solyc05g047530.2-R	TGCTGCAACATTGATATTCTCC
qPCR-Solyc09g007900.2-F	CTTATCAGGTTCTTGAATGCTGG
qPCR-Solyc09g007900.2-R	GCAGAGTATTGATCCTAACAAGC
qPCR-Solyc09g092500.1-F	CCTCATTGGACAGATCAAGGG
qPCR-Solyc09g092500.1-R	CAACCACACCATCTTCATTCAC
qPCR-Solyc10g017600.2-F	CAAGAATGCTAAGGACCCAGC
qPCR-Solyc10g017600.2-R	AGGAGGGTTCAACAAGAACCA
qPCR-Solyc10g086180.1-F	TTTGGTGCTACATCTCATAGGA
qPCR-Solyc10g086180.1-R	TGACATGACTCAGTACCATTACC
qPCR-Solyc11g008720.1-F	CTCCTCTCCATGAGATGTTGG
qPCR-Solyc11g008720.1-R	CATTAGCACCGTCCAAGATCG
qPCR-Solyc12g056580.1-F	GGGTAAAGAGGTTGGATGGA
qPCR-Solyc12g056580.1-R	GGATACAATACACAGACCTCCA
qPCR-Solyc12g098710.1-F	GCCCTGAAATTGTAATGCTTTCC
qPCR-Solyc12g098710.1-R	CACGCTCTCCAATGAGTTCC
VIGS-NOR-F	CTGCTTGGATCCAGCCACTTGGTTGTGATAAT
VIGS-NOR-R	GACTTAGAATTCCTTCTTCTTGTTGTTGTTGT
VIGS-PDS-F	GACCCGGAATTAAGTCGGAGTACCTGTGAT
VIGS-PDS-R	GCACGCGGATCCCAAGTATTTCTGTTTCGTGT
