# Supplementary material for: Role of the Tomato Non-Ripening Mutation in Regulating Fruit Quality Elucidated Using iTRAQ Protein Profile Analysis
Source: PLoS One. 2016 Oct 12;11(10):e0164335. doi: 10.1371/journal.pone.0164335 (PMC5061430; doi:10.1371/journal.pone.0164335)
Supplement: S2 Table — (XLSX) [file pone.0164335.s003.xlsx]

## Sheet: Sheet1
S2 Table. Differential expressed uncharacterized proteins identified in Nor mutant fruit by iTRAQ LC-MS/MS.
Accession	Description	Accession Number	Ratio	P-value
Solyc11g056490.1	Uncharacterized protein	K4AR02	1.43	8.3e-09
Solyc01g007070.2	Uncharacterized protein	K4ASS3	2.32	0.000462997
Solyc01g010640.2	Uncharacterized protein	K4ATQ7	1.85	0.0325505
Solyc01g049890.2	Uncharacterized protein	K4AVG8	1.43	0.00450833
Solyc01g067500.2	Uncharacterized protein	K4AWZ8	1.47	1.77e-07
Solyc01g067550.2	Uncharacterized protein	K4AX03	1.43	0.00316965
Solyc01g086920.2	Uncharacterized protein	K4AY85	1.54	0.00394915
Solyc01g088400.2	Uncharacterized protein	K4AYN0	0.67	2.14e-06
Solyc01g088590.2	Uncharacterized protein	K4AYP9	0.61	2.18e-23
Solyc01g094700.2	Uncharacterized protein	K4AZL1	1.98	0.000169326
Solyc01g097880.2	Uncharacterized protein	K4B0H5	0.55	6.71e-29
Solyc01g099010.2	Uncharacterized protein	K4B0T8	0.68	0.00153929
Solyc01g100760.2	Uncharacterized protein	K4B1A7	0.38	6.51e-16
Solyc01g103920.2	Uncharacterized protein	K4B1W7	1.85	0.0069756
Solyc01g104130.2	Uncharacterized protein	K4B1Y8	0.71	0.000714228
Solyc01g108180.2	Uncharacterized protein	K4B334	1.52	7.23e-05
Solyc01g108280.2	Uncharacterized protein	K4B344	1.57	7.68e-18
Solyc01g108530.2	Uncharacterized protein	K4B368	1.72	2.32e-16
Solyc01g111280.2	Uncharacterized protein	K4B3Z0	1.45	0.00826946
Solyc02g032940.2	Uncharacterized protein	K4B5N7	0.61	0.00420289
Solyc02g062270.2	Uncharacterized protein	K4B6B6	1.48	2.01e-07
Solyc02g062460.2	Uncharacterized protein	K4B6D4	0.58	2.68e-34
Solyc02g062500.2	Uncharacterized protein	K4B6D8	0.44	2.54e-126
Solyc02g062700.2	Uncharacterized protein	K4B6F8	1.44	0.00868285
Solyc02g065240.2	Uncharacterized protein	K4B6V8	0.66	3.73e-39
Solyc02g070020.1	Uncharacterized protein	K4B7Y4	0.44	0.000404829
Solyc02g070500.1	Uncharacterized protein	K4B831	0.68	2.45e-08
Solyc02g071750.2	Uncharacterized protein	K4B8F0	1.45	0.00344899
Solyc02g079850.2	Uncharacterized protein	K4B9K6	1.42	4.93e-05
Solyc02g081830.2	Uncharacterized protein	K4BA53	0.62	0.000937141
Solyc02g083500.2	Uncharacterized protein	K4BAL8	1.67	8.64e-12
Solyc02g090650.2	Uncharacterized protein	K4BCL4	2.05	0.0107728
Solyc03g005580.2	Uncharacterized protein	K4BDY2	2.02	6.52e-125
Solyc03g025310.2	Uncharacterized protein	K4BF04	2.21	4.15e-14
Solyc03g025450.2	Uncharacterized protein	K4BF18	1.58	0.0207479
Solyc03g032130.2	Uncharacterized protein	K4BFI4	1.46	3.66e-05
Solyc03g063600.2	Uncharacterized protein	K4BHA4	0.57	6.82e-18
Solyc03g082660.2	Uncharacterized protein	K4BI42	1.55	1.04e-17
Solyc03g097700.2	Uncharacterized protein	K4BJI7	0.54	7.95e-42
Solyc03g098150.2	Uncharacterized protein	K4BJN0	2.12	2.05e-09
Solyc03g098700.1	Uncharacterized protein	K4BJT3	0.68	7.4e-112
Solyc03g098780.1	Uncharacterized protein	K4BJU1	0.6	0.000115295
Solyc03g113930.1	Uncharacterized protein	K4BKP5	1.43	2.53e-15
Solyc03g114370.2	Uncharacterized protein	K4BKT9	1.44	6.3e-07
Solyc03g117040.2	Uncharacterized protein	K4BLK6	1.57	0.00253219
Solyc03g121730.2	Uncharacterized protein	K4BMX2	1.71	0.00202249
Solyc03g123540.2	Uncharacterized protein	K4BN53	2.29	9.78e-21
Solyc04g006970.2	Uncharacterized protein	K4BNK4	1.44	8.14e-168
Solyc04g014480.2	Uncharacterized protein	K4BPV2	1.44	2.38e-30
Solyc04g016360.2	Uncharacterized protein	K4BQD6	1.69	4.29e-11
Solyc04g026380.2	Uncharacterized protein	K4BR78	1.51	3.68e-06
Solyc04g040180.2	Uncharacterized protein	K4BRF6	0.67	2.5e-87
Solyc04g048900.2	Uncharacterized protein	K4BRL8	0.71	5.17e-07
Solyc04g074310.2	Uncharacterized protein	K4BTW9	1.42	5.03e-07
Solyc04g077020.2	Uncharacterized protein	K4BUD9	1.58	2.43e-52
Solyc04g081970.2	Uncharacterized protein	K4BVS6	1.64	4.84e-06
Solyc04g082390.2	Uncharacterized protein	K4BVW6	1.54	0.0258884
Solyc05g007440.2	Uncharacterized protein	K4BWR9	1.59	0.000125591
Solyc05g015490.2	Uncharacterized protein	K4BYR5	0.68	0.00283153
Solyc05g021100.2	Uncharacterized protein	K4BZG0	1.56	0.000175884
Solyc05g050130.2	Uncharacterized protein	K4C145	0.64	1.76e-06
Solyc05g053620.2	Uncharacterized protein	K4C242	0.61	5.67e-16
Solyc05g055400.2	Uncharacterized protein	K4C2L6	1.42	4.58e-09
Solyc06g009050.2	Uncharacterized protein	K4C3T5	0.67	2.3e-07
Solyc06g035970.2	Uncharacterized protein	K4C4W6	1.45	2.76e-05
Solyc06g036290.2	Uncharacterized protein	K4C4Z6	1.56	2.35e-54
Solyc06g048840.2	Uncharacterized protein	K4C5D0	1.49	0.00155919
Solyc06g052080.2	Uncharacterized protein	K4C5Z4	1.81	0.0426179
Solyc06g059800.2	Uncharacterized protein	K4C6G6	1.47	0.00419779
Solyc06g063240.2	Uncharacterized protein	K4C755	1.4	8.98e-27
Solyc06g069210.2	Uncharacterized protein	K4C894	2.05	8.5e-05
Solyc06g074260.2	Uncharacterized protein	K4C9E4	1.69	7.06e-33
Solyc07g006220.1	Uncharacterized protein	K4CB93	1.69	0.000251167
Solyc07g007140.2	Uncharacterized protein	K4CBI5	0.55	7.73e-07
Solyc07g047800.2	Uncharacterized protein	K4CEY6	0.54	8.15e-82
Solyc07g048120.2	Uncharacterized protein	K4CF16	1.62	1.48e-11
Solyc07g049150.2	Uncharacterized protein	K4CF19	0.59	9.42e-07
Solyc07g053360.2	Uncharacterized protein	K4CFN3	1.54	0.00023439
Solyc07g056510.2	Uncharacterized protein	K4CGI3	0.54	1.54e-23
Solyc07g056540.2	Uncharacterized protein	K4CGI6	2.08	5.72e-06
Solyc07g064160.2	Uncharacterized protein	K4CH99	1.65	1.4e-13
Solyc08g005230.2	Uncharacterized protein	K4CI14	2.01	0.000644577
Solyc08g007770.2	Uncharacterized protein	K4CIR4	1.45	4.94e-06
Solyc08g065610.2	Uncharacterized protein	K4CLE1	0.71	8.56e-12
Solyc08g066240.2	Uncharacterized protein	K4CLK1	0.49	3.95e-19
Solyc08g066690.2	Uncharacterized protein	K4CLP5	0.37	0.000433026
Solyc08g076970.2	Uncharacterized protein	K4CN57	0.71	5.84e-84
Solyc08g078510.2	Uncharacterized protein	K4CNL0	0.66	2.13e-25
Solyc08g080170.2	Uncharacterized protein	K4CP17	1.42	0.00602302
Solyc08g080480.2	Uncharacterized protein	K4CP48	2.94	0.027718
Solyc08g080490.2	Uncharacterized protein	K4CP49	2.46	5.46e-33
Solyc08g080650.1	Uncharacterized protein	K4CP63	0.55	4.85e-32
Solyc08g082690.2	Uncharacterized protein	K4CPR5	1.57	4.85e-05
Solyc09g011080.2	Uncharacterized protein	K4CRD4	1.71	0.0234215
Solyc09g015020.1	Uncharacterized protein	K4CRX6	1.52	3.79e-09
Solyc09g025210.2	Uncharacterized protein	K4CSI2	1.83	2.5e-250
Solyc09g064940.2	Uncharacterized protein	K4CUC1	0.7	1.76e-20
Solyc09g066150.1	Uncharacterized protein	K4CUP0	0.43	1.04e-41
Solyc09g072560.2	Uncharacterized protein	K4CUT2	1.76	6.47e-285
Solyc09g090150.2	Uncharacterized protein	K4CW41	1.41	2.03e-84
Solyc09g091470.2	Uncharacterized protein	K4CWH3	0.66	4.63e-36
Solyc09g092330.1	Uncharacterized protein	K4CWQ9	1.63	4.49e-06
Solyc09g098540.2	Uncharacterized protein	K4CX24	1.68	0.00101835
Solyc10g007690.2	Uncharacterized protein	K4CXU8	1.45	8e-50
Solyc10g008990.2	Uncharacterized protein	K4CY75	1.82	8.29e-07
Solyc10g051110.1	Uncharacterized protein	K4D0R4	1.48	3.36e-06
Solyc10g055800.1	Uncharacterized protein	K4D1H0	0.66	0.00185638
Solyc10g074970.1	Uncharacterized protein	K4D1T9	0.63	0.000232393
Solyc10g075150.1	Uncharacterized protein	K4D1V6	1.92	3.22e-13
Solyc10g078790.1	Uncharacterized protein	K4D2C0	1.44	0.000751236
Solyc10g080520.1	Uncharacterized protein	K4D2U2	1.52	0.00111305
Solyc10g080840.1	Uncharacterized protein	K4D2X2	0.42	1.04e-13
Solyc10g080900.1	Uncharacterized protein	K4D2X7	0.37	1.17e-61
Solyc10g080940.1	Uncharacterized protein	K4D2Y1	1.54	2.9e-18
Solyc10g084170.1	Uncharacterized protein	K4D3K3	0.66	0.00204886
Solyc10g084400.1	Uncharacterized protein	K4D3M6	1.55	5.5e-21
Solyc10g085020.1	Uncharacterized protein	K4D3T6	1.66	2.27e-08
Solyc10g085870.1	Uncharacterized protein	K4D421	0.61	4.85e-11
Solyc10g085880.1	Uncharacterized protein	K4D422	0.46	1.33e-130
Solyc11g013110.1	Uncharacterized protein	K4D6B5	0.57	4.65e-49
Solyc11g066620.1	Uncharacterized protein	K4D9R9	0.54	1.9e-09
Solyc11g066720.1	Uncharacterized protein	K4D9S9	1.48	1.98e-11
Solyc11g069090.1	Uncharacterized protein	K4DA65	1.57	0.00147643
Solyc11g069490.1	Uncharacterized protein	K4DAA5	1.5	6.04e-14
Solyc12g006460.1	Uncharacterized protein	K4DBI3	1.77	0.0335008
Solyc12g013690.1	Uncharacterized protein	K4DCQ4	0.58	1.81e-21
Solyc12g013700.1	Uncharacterized protein	K4DCQ5	0.65	2.41e-09
Solyc12g056810.1	Uncharacterized protein	K4DG12	0.62	1.83e-05
Solyc12g099520.1	Uncharacterized protein	K4DHX3	0.68	0.0013803
Solyc11g022590.1	Uncharacterized protein	Q40129	1.76	3.5e-31
Solyc07g043420.2	Uncharacterized protein	Q40131	1.52	3.45e-19
